# Supplementary material for: Mobile Apps and Wearable Devices for Cardiovascular Health: Narrative Review
Source: JMIR Mhealth Uhealth. 2025 Apr 4;13:e65782. doi: 10.2196/65782 (PMC11990656; doi:10.2196/65782)
Supplement: Multimedia Appendix 1 [file mhealth-v13-e65782-s001.xlsx]

## Sheet: Apps Analysis
	General Features				Creating Value for Patients				Creating Value for Clinicians				Fit into the Ecosystem
Apps	Website	Language	Main Features (including AI)	DACH or not	What is the main benefit(s) for patients? (does it address a real unmet need?)	Did they consider the whole patient journey? (e.g. context, comorbidities, overall treatment path)	Do they offer proper training and support material for patients?	Do they provide valid evidence to support their claims? (e.g. published results of clinical trials, user research, real world evidence…)	What is the main benefit(s) for clinicians? And for clinic/hospital management?	Do they address the potential impact on clinical workflow?	Do they offer proper training and support material for clinicians?	Do they provide valid evidence to support their claims? (e.g. a cost-benefit analysis to support efficiency claims)	What is their business model? (e.g., B2B, B2C, B2B2C… are they transparent about how they get paid and by whom?)	Do they explicitly provide information about their data management and privacy policies?	Do they address data sharing and interoperability?	Does the tool require any additional infrastructure to function?	Are they properly certified according to their risk tier? (e.g. FDA approved, CE marked, Certified as a software as a medical device…etc
Cardi Mate: Heart Rate Monitor	App store	English	Measure heart rate	Available in the DACH region but not DACH specific	Measures heart rate, has a blood pressure logger, checks HRV and stress, tests for arrhythmia, takes health quizzes, and views heart history.	Tracking/diagnosis: Cardi Mate gives the user a first diagnosis of potential cardiovascular symptoms. Based on the heart rate, it determines whether the user suffers from any arrhythmias and also determines, based on the HRV, how "fit" the user is. General heart health test: They created "quizzes" for users to test how well they know what is good and bad for the heart. However, not very useful as…	No training or support provided. Additionally, the "quizzes" to test heart health knowledge do not provide proper training for an individual to determine heart health—no scientific knowledge to back it up.	No	The clinician is not considered in the workflow. Even though the app can provide some useful data, such as a user's heart rate, HRV, arrhythmia types, and more, it does not allow the user to share this information with the clinician.	No.	No.	No.	B2C Subscription-based revenue generation: 8 CHF /week	Yes, they have a privacy policy, but they are not completely transparent about their use of data. They state that they control the information that is collected. However, who their service providers are is not stated (sharing of personal data). Additionally, they do not explicitly state what "health data" is: "[...] the information We collect often pertains to your health."	Interoperability: Only mobile-friendly (both iOS and Android compatible) Data sharing: It is possible to share the Heart Rate Report (PDF), which can be easily shared via social media or email.	No. The app only needs access to the phone's internet and camera.	No, they are not certified.
CardioSignal	https://cardiosignal.com	English, ES, DE, FI, SV, FR, IT, NO, NL, DA	Mearsure heart rhythm	Not DACH specific but EU (Austria, Denmark, Finland, France, Germany, Ireland, Italy, Spain, Sweden, Switzerland, United Kingdom, Netherlands, Belgium, Norway and India)	Atrial fibrillation detection Heart monitoring to prevent ischemic stroke and heart failure Respiration rate and heart physiology,including average heart rate, heart rate variability (HRV) Added value: Clinically proven technolohy for atrial fibrillation detection	Diagnosis: Makes a medical diagnosis to detect signs of atrial fibrillation. However, people who have a pacemaker should not use the application (declared by CardioSignal). Treatment: Care Guidelines: They provide links to medical journal articles. If the app detects signs of artial fibrillation they advise the user to visit the clinic. After treatment: None.	Yes, they provide "instructions" in the form of ppictures and text to help the user measure. They also have an extended PDF guide "Instructions for the CardioSignal smartphone application" to guide the user throughout the app.	Yes, they provided articles that have been published and and peer-reviewed and based on clinical trials.	The clinician is considered as CardioSignal provides services specifically for clinics to reduce the burden of atrial fibrilation in the clinic. It is unclear how they reduce this burden. Clinics must contact them for further information.	CardioSignal aims to reduce hospitalisations and complications by offering their services of quick atrial fibrilation measurements. However, patients cannot remotely share the results to clinians making it harder and more cumbersome to make an appointment in order to share/show the results detected by the app. Does not remove burden on the clinicians workflow.	No.	They do make efficiency claims and provide sources to studies conducted. They do not provide cost-efficiency claims.	B2C Subscription-based revenue generation model: € 4.99/month € 13.99/ 3 months € 34.99/ 12 months	Yes, they have a privacy policy and explicitly state what type of data they collect, the purposes and how the data is shared.	Interoperabiltiy: No. Only log in via smartphone, unclear how clinicians use the app. Data sharing: not possible.	No. The app only needs access to the phone's internet and camera (iPhone and Android compatible)	CE medically certified and FDA
Cardiio	Media: https://news.mit.edu/2017/cardiio-app-screens-arrhythmia-smartphone-camera-0329	English	Measure heart rate With Subscription: - View your pulse over time (explicitly states not for medical use) - Fitness level - Track/log blood pressure - Blood oxygen - Endurance score - Potential life expectancy based on resting heart rate, gender, and age. (They state it is a hypothetical calculation and that it is purely an estimate.) - Age and Gender-specific comparison (based on national statis…	Available in the DACH region but not DACH specific	- Measures heart rate from the face and finger!! (Cardiio measures heart rate by analyzing the light reflected from the face and finger). - When using the app, it does not measure from the face; it only uses the finger. - Built-in 7-minute workout circuit. - iPhone 11 users must place their fingers on both camera lenses (which is quite tricky). Cardiio could not measure the heart rate. Also, if y…	No. As the app is "not intended for medical use," it does not consider the patient's journey. The purpose is to get an idea and measure heart-related factors for individual monitoring.	No. They do, however, explain what the user needs to do when measuring heart rate (still did not work for me).	Yes. Resting and Postexercise Heart Rate Detection From Fingertip and Facial Photoplethysmography Using a Smartphone Camera: A Validation Study doi: 10.2196/mhealth.7275	The clinician is not considered in the workflow. Even though the app can provide valuable data, such as a user's heart rate, blood oxygen, blood pressure logs, and more, it is not intended for the user to share this information with the clinician.	No.	No.	No.	B2C They have a subscription-based revenue-generating model. 7 CHF/ Week or 40 CHF/ year	The link to their privacy policy does not work on the app's Terms of Service. You can read the policy only after accepting the Terms of Service. They state what data and data types are collected and for what purpose. Owner and data collector: Cardiio; email: cardiioapp@gmail.com Unfortunately, the title' Unavoidable Legal Stuff' in the Terms of Service, which is supposed to convey seriousness, is…	Interoperability: not interoperable among various devices. Data sharing: It is possible to share the data generated with whomever via social media or email (sends an image of the recorded data.)	No. The app only needs access to the phone's internet and camera.	No, they are not certified.
Cardiogram	https://cardiogram.com	English		Not DACH specific	track and log thier measurements. Mentions health heart rate zones for men and women. Includes gender and age aspect. (Females included)	Diagnosis: The app only measures heart rate,. It does not go beyong measuring and logging data. Treatment: None. After treatment: none.	Yes, they provide a mini guide to show users how the app works and how to understand the graph (but in an EXTREMELY simplified form, barely any details).	No.	Clinicians can be sent a report of the the users health and heart vitals for an intial diagnosis.				B2c Subscription-based revenue generation: CHF 50.00/year	Yes, they have a privacy policy but do not explicitly state that they comply with GDPR.	Interoperability:Yes, can connect with Garmin, Fitbit and WearOS Data sharing: They have a "Share with Doctor" tab which exports the report and can be emailed to the clinician.		No, they are not certified.
FibriCheck	https://www.fibricheck.com	English	- Measures heart rhythm, provides instant results - Depending on a subscription plan, provides medical reviews/reports of the results measured - Connects patients with physicians - Easy to share with physicians - Set reminders to measure	Not DACH (but already adopted by several hospitals in Austria and Germany)	"FibriCheck is a medically certified detection and monitoring application that can be used to detect or monitor an irregular heart rhythm, such as atrial fibrillation." Yes, it connects a patient with a physician who provides medical insights and reports/reviews the app's findings. You can use the app via subscription (by users voluntarily) or prescription ("A prescription can be provided by your…	Diagnosis: the app makes a diagnosis by measuring the patient's heart rhythm. The medical professional can then analyze the results. Treatment: None. The app does allow you to observes heart health and blood pressure too. After treatment: Fibricheck is used to manage the diagnosis/ CV condition with (Medication titration (rate/rhythm control), follow-up after ECV, follow-up after catheter ablatio…	They provide information as to what is measured in the form of articles/text. However, they do not provide training or a guided tour of the app.	Yes, they have published numerous clinical studies with outcomes, including its algorithm validation. They also include studies about the usabilty of the app with real users and hospitals. https://academy.fibricheck.com/hc/en-be/articles/7231897805980-FibriCheck-algorithm	Tailored to the clinician's needs: - Flexible dashboard and reporting - Add-ons available (e.g. telemonitoring, integrations - Simple setup, no extra hardware required (patients use their phone to measure) Insights - Symptom severity progression - Symptom-rhythm correlations	Yes, FibriCheck allows them to flexibly visualise the data that is transmitted to them using a dashboard. Data is easily shared between the patient and clinician.	They set up a contact form for clinics/GPs/Hospitals that want to introduce it in their practices. They are then directly contacted by FibriCheck to setup and install the application.	Yes, e.g., they provide references to direct cost savings for patients https://www.ncbi.nlm.nih.gov/pmc/articles/PMC10206934/	B2B (cater to hospitals and general practitioners) & B2C (caters to users) They have a subscription-based revenue generation plan: Essential: € 6.99/month Premium: € 24.99/month	Yes, they have a privacy policy and are explicit and transparent about which data they collect. They comply with the EU legislation on data protection.	Interoperability: Yes, users can access thier data on the desktop too. Data sharing: data can be easily shared from the patient to the clinician via the app.	No additional hardware is required.	ISO, CE/TGA-certified and FDA-approved
Heart Rate Monitor - Pulse BPM		English but with spelling errors.	Measures Heart Rate	Available in the DACH region but not DACH specific	Measures Heart Rate and states in which zone (low, normal, high) the users' heart rate lies. Measures steps User can log: blood pressure, blood oxygen, and body temperature	It does not consider the whole patient journey. Diagnosis: The app only measures heart rate, and every thing else needs to be measured by another tool and can be logged in the app. It does not go beyong measuring and logging data. Treatment: None After treatment: None	No, they do not provide training or support in the app.	Absolutely no health-related guidance or information is provided.	No, the clinician receive no direct benefits from this app but could still use the heart rate measurements if the patients tracks consistently.	No, they do not consider the clinicians workflow.	No.	No.	B2C They generate revenue through monthly or yearly subscriptions. CHF 4/Month or CHF 15/Year	According to the privacy policy they follow the rules by the GDPR. - They state that they do not collect any personal information. They, however, do collect information when one uses the web browser (there is no specific web browser). - Not specific enough with who the affiliates are, and who the owners are.	Interoperability: Yes.Designed for the iPad and iPhone. Data sharing: you can share the data with family and friends via social media and email. Can connect to apple health.	No. The app only needs access to the phone's internet and camera.	No, they are not certified.
Heartify: Heart Health Monitor	https://heartify.io	English	Measures heart rate, HRV, stress levels, tension and energy levels. Allows users to share the data with their doctors.	Available in the DACH region but not DACH specific (Boston based)	Measures heart rate using PPG and HRV with the help of the iphones light. It also user to get an insight on their heart health. - It displayes the information in a dashboard-like manner, with important information easy to find and share. - Heartify used the data to show trends and provide insights on how to lead a healthier lifestyle.	Diagnosis: the app makes a diagnosis by measuring the patient's heart rhythm (HRV, stress, tension and energy levels). The medical professional can then analyze the results. Treatment: Based on the results, the doctor can make recommendations. The app also provides reccomendations e.g. the 5-Day Self-Care Challenge to help the user improve their quality of life (Diet improvements, activity lifeha…	Heartify offers some information as to how Heartify measure heart rhythm (Welcome video). They do not provide training videos as such but they do explain what the user should do to take accurate measurements before measure heart rhythm.	They provide many useful and insightful articles related to heart health, the meaning behind the terms such HRV, heart rate, etc. However, they do not provide any real evidence, medical/clinical resutls, published studies to back up the insights. UPDATE: They now provide sources and links to clinical studies when going through the "Insights" section!	Heartify provides clinicians with a detailed report of the patients heart health, stress, tension and energy levels. The documents are shared either via social media or as a PDF (by email). The detailed reports highlight the main features (heart rhythm, stress, tension and energy)	No, they do not directly address the impact on the clinicians workout apart from stating that the detailed reports can be exported and shared with the clinician. The clinician does not get access via the app, rather they receive the reports via social media or email. While the clinician can evaluate the shared data, the process is not seemly and takes more effort to maintain and manage all the sh…	No.	No.	B2C and B2B They generate revenue through monthly or yearly subscriptions. CHF 7/Week	Yes, they have a privacy policy and they are very transparent about their use of data. They explicitly state the information that is collected and controlled by Heartify. They are in compliance with the GDPR rules and regulations regarding data collection and protection.	Interoperability: yes, but only works on the phone and one cannot login in via the website.Can connect with an apple watch. Data sharing: The data from the dashboard can be easily shared/exported as the share button is right below the result. It can be shared via social media or email and the like.	It does not need additional hardware other than the phone to function but it can connect to Apple Watch Series 3 and newer, Apple Watch SE, and Polar to take precise meaurements. It does not support Garmin, Fitbit and Oura.	No, they are not certified.
Herzinsuffizienz	https://swissheart.ch/erkrankungen-und-notfall/herzkrankheiten-und-hirnschlag/herzinsuffizienz#	German	Tracking and logging of medicines, illnesses	DACH specific	Track and log illnesses, medicines, nutrition, activitly, smoking, alcohol consumption	Diagnosis: it does not provide a diagnosis. The user can use another device to measure heart rate and log it in to the app. Treatment: none After treatment: logging HR	They provide general information and an introductory video.	No. On the app they do not provide any sources. On the website they provide more general heart health knowledge on the website. https://www.schwachesherz.ch/wissen/	If the patient consitently logs heart rate, they can share the data with the clinican for an initial overview.	No.	No.	No.	B2C They do not state how they generate revenue.	Yes. They have a privacy policy and comply with the GDPR. https://swissheart.ch/datenschutz	Interoperability: no Data sharing: Yes, the data can easily be shared with a clinican.	Yes, if the customer wishes to log heart rate and additional heart vitals, they need an additional tool for measuring it as the app only allows users to log it in.	No, they are not certified.
HerzFit	https://herzstiftung.de/service-und-aktuelles/publikationen-und-medien/app	German	Measure: - Vitals and activity - Log lab results - Export data and reports Improve: - Quality of life and heart - Training and coaching Learn: - Even without illnesses, learn to live healthiers and be informed. - Improve heart health	DACH specific	Record health data such as blood pressure, heart rate, LDL cholesterol, weight, and long-term blood sugar, and monitor the trends through daily updates. Additionally, using the integrated risk calculator developed by heart experts, you can determine your heart age and assess your risk for cardiovascular diseases.	Diagnosis: The app has a "risk calculator", which allows the user to test their heart age and risk level by answering a series of questions. Treatment: The apps provides "tips" depending on what the user is interested in to improve knowledge and lifestyle. They provide links below the articles or mention the title of the prof/dr who provided the tip including a link to the Herzstiftung. After tre…	Unfortunately, they do not provide any training or support materials to guide the user around the app. They do, however, provide insights, tips, coaching to improve heart knowledge and conditions.	Yes, they provide numerous articles based on research papers and published articles (even providing the DOI and source). Additonally, if "Tips" are porovided they mention that it comes from the Deutsche Herzstiftung including the doctors/prof. and the link to the publication or website.	No, the clinician receive no direct benefits from this app but could still use the data collected by the patient if tracked consistently (can only shown in a face-to-face appointment as the data cannot be shared)	No.	No.	No.	B2C Unclear how they generate revenue.	Yes, they have a privacy policy and they are very transparent about their use of data. In addtition, they also explicitly ask for the users consent if they want to share the data collected by the app for research purposes anonymously. The data is collected by researchers from the "Deutschen Herzzentrum München" and the "Technischen Universität München" to improve their research regarding heart he…	Interoperability: No . Data sharing: It is not possible to share the data. But can connect with apple health. Data can be "donated" anonymously to the HerzStiftung.	It does not need additional hardware other than the phone to function but it can connect to Apple Health software and extract data from there. All the data needs to be manual filled in the app.	No, they are not certified.
Heart Analyzer	https://www.helixapps.co.uk/heart-analyzer	English & now German	Heart health insights: - Heart rate - HRV - Blood oxygen saturation - Electrocardiograms - Respiratory rate - Cardio Fitness - Workouts and activity	Available in DACH region but not DACH specific	Measures heart relevant metrics in the form of a dashboard, provides trends over time (only for premium subscribers). Heart Analyzer allows the user to export the data and generated a PDF for sharing.	Diagnosis: It uses the data generated and measured with the apple watch to create trends. Not really a diagnosis. Unclear whether is gives warnings if the user does not lie in a "green zone". However, they state that the Apple Watch can sometimes record individual heart rate recording spikes, and that Heart Analyzer can "attempt" to filter these out. Treatment: None After treatment: None	Yes, the provide a "Heart Analyzer Guide" where they address the following topics in a simple, text format (no video): - Learn how it works - Discover the Dashboard - Discover the insight section - Discover Metrics - Create Heart Reports - Compare ECGs - Track Health Complications - Home screen widgets - Full Guide	No, even though they have formula's to calculate Max HR (Age formula, Karvonen Formula) they do not state the source of this formula or any links to real life evidence or publications.	Heart Analyzer provides clinicians with a detailed report of the patients heart health (if using the premium package). The documents are shared either via social media or as a PDF (by email). The detailed reports highlight the main features (heart rate chart, resting heart rate chart, workouts, BPM).	No, they do not directly address the impact on the clinicians workout apart from stating that the detailed reports can be exported and shared with the clinician. The clinician does not get access via the app, rather they receive the reports via social media or email. While the clinician can evaluate the shared data, the process is not seemly and takes more effort to maintain and manage all the sh…	No.	No.	B2C They generate revenue through a one-time chare of CHF 9. To use Data plus, one-time charge of CHF 4. To use Reports Plus, one-time charge of CHF 4. To use Analytics Plus, one-time charge of CHF 4. No subcriptions or repeat costs and can be shared with family.	Privacy Policy only found on the website not on the app. Yes, they have a privacy policy, however, it is not clear who possesses, collects and protects the data, Health Analyzer or Health Hive, Helix Apps. They are not explicit when the state what exactly is collected by them. They state that the data always remains on the device, Heart Analyzer included no 3rd party analytics or adverts. They st…	Interoperability: Interoperable between iPhone and Apple Watch only! Does not work for Android or other software types. Data sharing: The data can be exported in the form of a PDF and shared, which can be shared via social media or email.	Yes, it needs the Apple Watch (running iOS 8 or newer) to record Health related data.	No, they are not certified.
HeartRate +	https://heartrateplus.com/default.aspx	English	Measure heart rhythm	Available in DACH region but not DACH specific	Mearsures "Coherence" aka Heart rhythm and asks the user to follow the breathing technique suggested on the app while measuring heart rate. Can see history. No additional features.	No, they do not consider the whole patient journey.	When first downloading the app, they provide a "Quick Guide" in text format. The website has a tutorial video. Side note: not all the features are visible correctly on the iPhone!!! --> breathing instructions (inhale, exhale, hold) not visible.	Absolutely no health-related guidance or information is provided.	No.	No.	No.	No.	B2C. Unclear how they generate revenue.	Yes, they have a privacy policy. They do not explicity state the "vital data" that is collected and the purpose for which it is being collected. The do provide detailed processing information regarding the analytics, handling activity data, and infrastructure monitoring. The rights of users are based on the GDPR rules and regulations. Unclear who third parties are. Owner and data collector: SoftA…	Interoperability: Yes,Only works with the devices mentions in next column. Data sharing: data that is collected and "measured" cannot be shared!	The user has the option to either use the flash light and camera to detect heart rate or they can connect a device via bluetooth. Not all bluetooth devi ces work properly for "Coherence detection". The recommended deviced are Polar H10 belt or KYTO FITNESS TECHNOLOGY devices.	No, they are not certified.
Hearty		English		Not Dach specific	Measures heart rate Share reports Health Quizs "CVD risk assessment"	Diagnosis: tracking health and heart vitals. But it cannot be used as a dignosis. It is clearly stated in the app. Treatment: none After treatment: none	Yes, when the user clicks a certian topic or measurement they would like to do, it provides a quick overview how ti works with links to published studes. It does not provided detailed guidance. Only 1-2 sentences per measurement.	No. They provide links to published studies but not with Hearty.	No value for clinician as they cannot even recieve a report for heart and health vitals.	No.	No.	No.	B2c Subscription-based revenue generation: CHF 15.00/year	Cannot access privavcy policy on app. On the app store they have a link which does not show their privacy policy but the policy they have with Apple.	Interoperability:yes, can sync data collected by apple watch Data sharing: Data cannot be shared even though a report can be generated on the app. No PDF created. The user would need to take screenshots.	Needs an apple watch.	No, they are not certified.
InPulse - Heart Rate Monitor (Azumio)		Dutch, English, French, German, Italian, Japanese, Korean, Portuguese, Russian, Simplified Chinese, Spanish, Swedish	Measure heart rate Learn more about your health Check stress levels	Available in DACH region but not DACH specific	Measures heart rate Stress & energy levels DASH Diet Heart health test Mental & physical health test Habit tracker Self-love program Daily health report Tailor the app to the users needs (analysis of your heart health and mental wellbeing) Added value for users: They ask for mood, what the user has been upto (resting, after sleep, before bed, exercising, jogging, working), the user can add indivi…	Diagnosis: They explicitly mention the results of the tests and measurements cannot be used as a medical diagnosis or advice. It does, however, provice useful insights that could be shared with the users doctor. Treatment: Mental health: "Self-care challenges" Heart health: None After treatment: None	No, they do not provide training or support in the app.	They state that stress level is measured by the Baevsky stress index. They do not explain the index. While they provide an explaination for all the terms reagrding Heart rate used, they do not provide any sources or scientific studies or articles. They provide sources e.g. Harvard Health Publishing, University of Rochester Medical Center, Blood pressure UK.org for health related articles. Note: O…	No.	No.	No.	No.	B2C Subscription-based revenue generation: Yearly Plan: CHF 40/year or CHF 0.75 per week Weekly plan: CHF 7/year	Yes, they have an explicit and transparent privacy policay. They explicitly state the data collected (biomentrix information, heart rate, blood pressure, and oxygen saturation readings, physical activity level, lifestyle choices, and other similar informaiton) is stored locally on the device, is not transferred to their server and is not shared with third parties. They mentions that upon deleting…	Interoperability: collectes data provided to apple health but is not interoperable in terms of laptop. Data sharing: Cannot share the insights measured.	Does not necessarily need additional hardware but it is compatible with an Apple Watch.	No, they are not certified.
Instant Heart Rate: HR Monitor	https://www.instantheartrate.com	English	Measure heart rate	Available in DACH region but not DACH specific	Measure heart rhythm (Orthostatic based StandUp Test) Added value for users: - As soon as the users has measured their heart rate, it allows you to generate a report, which is then emailed to the user. Side note: The report can only be opened on the computer/laptop. - Add "Tags" - To better understand the users lifestyle and how it affects heart rate - Check how healthy you are with a "stress tes…	Diagnosis: They explicitly mention the results of the tests and measurements cannot be used as a medical diagnosis or advice. It does, however, provice useful insights that could be shared with the users doctor. Treatment: "Heart Health Education Plan" After treatment: None.	No, they do not provide training or support in the app.	No, they do not provide any real evidence, articles or published journal studies to prove or back up the app. They do not even explain the terms (BPM, heart rate, stress test, etc.)	No, the clinician receive no direct benefits from this app but could still use the heart rate measurements if the patients tracks consistently.	No.	No.	No.	B2C Subscription-based revenue generation: Yearly Plan: CHF 62/year CHF 9.50/month	Yes, they have a privacy policy and explicitly state what type of data they collect, the purposes and how the data is shared. "Neither we nor any third party provide any warranty or guarantee as to the accuracy, completeness or suitability of the information and data in the report for any particular use, especially not for any medical or diagnostic purposes. You acknowledge that such information …	Interoperability: yes but because the user cannot login to their account on a desktop but can only read the report on a desktop. Data sharing: Data can be shared with apple health and other smart devices (column Q). Reports can be generated and shared via email with clinician.	Yes, the user can only read the report via a desktop. Users needs a laptop, iPad or computer. Able to connect with: - Apple Health Data - Azumio Smart scale - Withings - FitBit - RunKeeper - Beta	No, they are not certified.
Preventicus Heartbeats.	https://www.preventicus.org	English	Measure hearth rhythm	DACH specific	Added value for users: The report that is generated after taking the measurements can be shared with Telecare servie, which offers the user a direct medical evaluation of ones measurements. For certain users, the app is free depending on the insurance provider in Germany. It informs women, especially in menopause of the changes in heart rate with age but also with menopause. (Females included)	Diagnosis: creates a medical assessments which can be shared with the clinician Treatment: provides recommendations for actions After treatment: Continous monitoring with the app.	They have a tutorial with images and videos on how to take precise measurements with the phone. Additionally, they provide a video on how to read and understand the report generated. https://www.youtube.com/watch?v=zkQQCzvxCfM&t=6s	Yes, they have published numerous clinical studies with outcomes. They have studies proving: Evidence and Cost-effectiveness through means of scientific studies. https://www.preventicus.org/evidence/	The app generated reports suitable for doctors.	Yes, they have a special app for doctors to better manage thier patients with the help of the app. Telelmonitoring services.	Yes, they provide clincians with a step by step guide. Unclear wher they can get additional informtion.	Yes, they provide evidence for cost-efficiency claims. Cost-effectiveness analysis model of Preventicus atrial fibrillation screening from the point of view of statutory health insurance in Germany R. Birkemeyer, A. Müller, S. Wahler, J.-M. Graf von der Schulenburg	B2C Subscription-based revenue generation: Full version: CHF 6/month or CHF 30/year	Yes, they have a privacy policy and explicitly state what type of data they collect, the purposes and how the data is share. They state that with the users consent, the data will be shared with Telecare Centre for processing. They comply with GDPR rules and regulations. Data is encrypted.	Interoperability: no Data sharing: Yes, the data can easily be shared for analysis to Telecare. Data is encrypted and in complicance with data protection laws.	No. The apps only needs access to the phone's internet and camera.	MD CE, ISO
ProHerz	https://procarement.com	German		DACH specific	Track and log blood pressure, heart rate, blood oxygen and body temperature	Diagnosis: as the logs measures ments from certified devices (e.g. blood pressure devices: BM 54, BM57, BM64), it makes a medically acceptable diagnosis and measurement‘ Treatment: While the app doesn't directly offer treatment, it facilitates early detection, which can prompt users to seek medical attention for further evaluation and treatment from healthcare professionals After treatment: Conti…	They provide in app "pop-ups" to guide the patient around the app. More information is found on the website, and a step-by-step PDF guide is available, also an email and telephone line for additional support.	Yes, they provide a few sources to trials and research: https://procarement.com/wissenschaft/	If the patient is situtated in Germany and is prescribed that app, they enjoy the app for free as it is covered by the insurance, and the clinician can see the data and measurement made by the the medical devices that are saved on the app on the platform.	Yes, clinicians can remotely monitor the patient and set up a telemonitoring.	Yes, the do provide "Clinician Education" via online courses for healthcare professionals. Depending on the device, there are various sources for clinians to receive information and training.	No.	B2C and B2B Covered by the insurance but not very clear what the costs are.	Yes, they comply with GDPR	Interoperabtility: yes Data sharing: data is automatically shared with the clinician is the app was prescribed by them.	Yes, it requires either Blutdruckmessgerät BM 54 und BM 57 Pulsoximeter PO 60 Diagnosewaage BF 720 Thermometer FT 13	Medicinal Product Risk class 1, according to MDD DiGa
Qaly | ECG Reader	https://www.qaly.co	English	ECG measurements and evaluation	Available in DACH region but not DACH specific	Offers real-time analysis and remote monitoring capabilities, it offers peace of mind and proactive management of cardiac well-being Added value for users: On Qaly, trained ECG technicians read every ECG you submit. Also users can check for 30+ types of arrhythmias such as AFib, SVT, PVC, PAC, and WPW	Diagnosis: Qaly ECG app primarily focuses on diagnosis and monitoring rather than treatment. It allows users to record and analyze their ECG data, providing insights into potential cardiac abnormalities or irregularities. They explicitly state, however, that Qaly cannot detect signs heart attack or stroke. Treatment: While the app doesn't directly offer treatment, it facilitates early detection, …	They have a Qaly "Guide" with numerous articles and a doctors opinion (Dr. Perez - one of the co-founders. https://www.qaly.co/post/how-to-read-an-ecg	Qaly provides links to various articles on the website but not peer-reviewed, published studies. https://www.qaly.co/post/premature-ventricular-contractions-pvcs	The insights collected overtime by the app can be shared with the clinician.	Qaly ECG app allow users to share their data with healthcare professionals or clinicians via email.	No.	No, they do not provide any cost-efficiency claims or proof.	B2C Subcription-based revenue generation: Unlimited automatice reviews: $49.99/year Unlimited human reviews: $119.99/year	Yes, they explicitly mention the type of information collected and for what purpose. They use GDPR as a legal basis for processing and collecting data. Under this Privacy Policy, and by law if You are within the EU, to: Request access to Your Personal Data. Request correction of the Personal Data that We hold about You. Object to processing of Your Personal Data. Request erasure of Your Personal …	Interoperability: PDF can be read on all devices (smartphones and desktop, app only works on smartphone) Data sharing: Yes, the data can be shared with clinicians, family and friends	The app needs access to biosignals (Apple Health App) in order to interpret the users ECG's. Needs additional hardware such as Apple Watch, Kardia, Samsung, FitBit, and Withings ECGs. Or it can export PDF ECG.	No, they are not certified.
Tala-Med Cardio	https://cardio.tala-med.info/en/	English, German, French, Italian	Lifestyle and fitness app	DACH specific	Track activities. - nutrition - Fitness - Becoming smoke free It does not address a real unmet need	Diagnosis: does not make a diagnosis. Treatment: none After treatment: none	They offer video training and a information in the form of a chat with FAQ.	No.	No real benefit.	No	No	No	B2C They do not state how they generate revenue.	Yes, they explicitly mention the type of information collected and for what purpose. They use GDPR as a legal basis for processing and collecting data.	Interoperability: not possible Data sharing: not possible	No	No, they are not certified.
Well. Deine Gesundheit digital	https://www.well.ch/en/ https://www.swissmedical.net/en/partners-list/well#:~:text=The%20Well%20healthcare%20platform%20connects,range%20of%20efficient%20healthcare%20services. Joint project between Visana, CSS, Medi24, DocMorris, Galencia, and Swiss Medical Network	English, German, French, Italian	1. Symptom checker 2. Make appointments with clinicians (telemedicine callback) 3. Get and order prescriptions and medication online 4. Personal record 5. Get recommendations 6. When searching for medications, you can also browse through a list of inexpensive alternatives (generics = medication that comes onto the market after the patent protection of an original has expired, or biosimilar = simi…	Dach region ("Switzerland's Health Platform")	Symptom checker: assess whether it is immediately life-threatening (cardiovascular problems, shortness of breath) SOS button Information provided: The app is designed with end users in mind. It has a guided "virtual tour" of the app, giving users a clear and straightforward overview of their medical documents. Additionally, users/patients can use the symptom checker to get an initial "evaluation"…	Diagnosis: The symptom checker gives an initial overview of the problem the patient/user is experiencing. Treatment: Once the patient has the diagnosis or already knows what they suffer from, they can use the "medical encyclopedia" tool to get more informaiton on how to be sure that is what they are experiencing, what to do and when to contact a medical professional. They also provide therapies t…	App tour: How to use the app and where to find what The app not only makes a "diagnosis" based on a set series of questions but also provides a step-by-step overview of what the user suffers from, what can be done, possible causes and treatments, and when they should consider calling a medical professional. Patients can also distinguish between chronic diseases, where they provide a curated selec…	Could not find yet.	Clinicians: the app allows patients to quickly and digitally connect with medical professionals/clinicians if they are not able to find a remedy directly on the app or need further assistance. "The aim of the digital health platform is to break down silos that get in the way of cross-sector collaboration and innovation in health. This requires active participation from all partners – especially c…	Yes, with the Well app, processes such as medication prescriptions, doctor appointments, and the possibility to easily share documents online are streamlined for clinicians. However, this data is only available via the app (mobile).	App tour, not much else to support the clinicians and how to navigate the app.	No	B2C + B2B2C They do not state how they generate revenue with this tool.	Yes, they explicitly mention the type of information collected and for what purpose. They also explicitly mention that users should be aware that the web and app have different policies. According to Well, all data stored in Well is encrypted and highly secure, and Well does not have unauthorized access to your data. Data that is collected: Master data: Name, address, email address, phone number,…	Interoperability: Not prioritized as patients/users and clinicians can only use the app and cannot log on to a desktop Data sharing: The app allows users to seamlessly connect with their House Dr. to book appointments also to send and receive documents.	No. The apps only needs access to the phone's internet, camera, and location (if you want to use the "Find doctor" search in your area	No, they are not certified.
Welltory	https://welltory.com	English	Heart rate variability (HRV) analysis and stress management tools. Uses AI	Available in DACH region	Heart rate variability (HRV) analysis and stress management tools, providing actionable insights into their overall well-being. By leveraging scientific data and personalized recommendations, Welltory empowers users to optimize their lifestyle choices, improve stress resilience, and enhance their physical and mental health. AI-driven health management: "Data Collection: The app collects a variety…	Diagnosis: The app analyzes heart rate variability (HRV) data to provide insights into stress levels and overall well-being. Treatment: it doesn't provide formal diagnosis or treatment plans. After-treatment: track progress over time and adjust their wellness strategies	They do not provide a guide per say but provide information depending on the subject (Journal, Self-tests, etc) and explain and inform section by section.	Yes, they provide links and articles to published studies. https://welltory.com/science/ https://www.mdpi.com/1424-8220/21/24/8424	The insights collected overtime by the app can be shown to the clinician but cannot be shared via the app.	No.	No.	No, they do not provide any cost-efficiency claims or proof	B2C Subscription-based revenue generation model: CHF 129/year CHF 10.75/month	Yes, they explicitly mention the type of information collected and for what purpose. Owner and data collector: Welltory Inc., 541 Jefferson Avenue, Suite 100 Redwood City, CA 94063	Interoperability: Welltory is interoperable to some extent. It integrates with various health and fitness platforms, such as Apple Health and Google Fit, allowing users to sync their health data across different apps and devices. Data sharing: Yes, the data can be exported.	iOS & Apple Watch, Android, Samsung, Garmin, Withings, & Fitbit	No, they are not certified.
