# Supplementary material for: Mobile Apps and Wearable Devices for Cardiovascular Health: Narrative Review
Source: JMIR Mhealth Uhealth. 2025 Apr 4;13:e65782. doi: 10.2196/65782 (PMC11990656; doi:10.2196/65782)
Supplement: Multimedia Appendix 2 [file mhealth-v13-e65782-s002.xlsx]

## Sheet: Wearables Analysis
		General Features			Creating Value for Patients				Creating Value for Clinicians				Fit into the Ecosystem
Wearables	Website	Language	Features (including AI)	DACH or not	What is the main benefit(s) for patients? (does it address a real unmet need?)	Did they consider the whole patient journey? (e.g. context, comorbidities, overall treatment path)	Do they offer proper training and support material for patients?	Do they provide valid evidence to support their claims? (e.g. published results of clinical trials, user research, real world evidence…)	What is the main benefit(s) for clinicians? And for clinic/hospital management?	Do they address the potential impact on clinical workflow?	Do they offer proper training and support material for clinicians?	Do they provide valid evidence to support their claims? (e.g. a cost-benefit analysis to support efficiency claims)	What is their business model? (e.g., B2B, B2C, B2B2C… are they transparent about how they get paid and by whom?)	Do they explicitly provide information about their data management and privacy policies?	Do they address data sharing and interoperability?	Does the tool require any additional infrastructure to function?	Are they properly certified according to their risk tier? (e.g. FDA approved, CE marked, Certified as a software as a medical device…etc
AmazeFit GTR 4 watch	https://www.amazfit.com	English, German, French, Italian, Protugese	Alexa built-in for voice commands, Bluetooth phone calls, and music storage capabilities​	Not DACH specific Chinese smart wearable?	Equipped with 150+ sports modes, a new BioTracker 4.0 PPG biometric sensor for advanced health monitoring including heart rate, blood oxygen levels, and stress levels, and dual-band GPS for precise location tracking. Provides comprehensive health tracking useful for everyday fitness enthusiasts and those monitoring specific health conditions​​. Menstrual tracking	Diagnosis: The app can track HR, blood oxygen and stress levels ("Get a simple and personalized health overview score with PAI Assessment System"). Get health notifications e.g. "Abnormally high or low heart rates" Treatment: none After treatmeent: contious tracking	Offers basic support through a user manual and online resources, but detailed training on the use of advanced features isn't extensively covered​	They state in the notes below: "The HUNT Fitness Study indicates that people who maintain a PAI score of 100 or higher showlower risk of hypertension, heart disease, and type-2 diabetes. HUNT Fitness Study: This study wasconducted by Professor Ulrik Wisloff of the Faculty of Medicine, Norwegian University of Science andTechnology. It lasted for more than 35 years and had more than 230,000 partici…	This wearable designed for consumer fitness and health tracking rather than clinical use. It includes features beneficial for personal health monitoring (heart rate, sleep analysis, & exercise tracking). This data can be shown to the clinician for an initial overview but it is not intended for data sharing.	No indication that it integrates directly with clinical health systems or electronic health records	No.	No.	Primarily B2C, targeting end consumers with direct sales through retail and online platforms​ 199.90$	Yes, they have a privacy policy and explicitly state that the website, app, and other Amazfit products each have a different policy. The explicitly state who processes the information that is collected: "This Privacy Notice applies to personal information collected and processed by Anhui Huami Information Technology Co., Ltd. and its affiliates(“we,” “us,” and “our”) through our website and relat…	Interoperability: yes Data sharing: Friendly to both Android and iOS users. Data sharing from the Zepp app.	The watch requires users to have the amazfit watch and an android smartphone or iphone. (Android 7.0 and above, iOS 12.0 and above) and the ZeppApp	No, they are not certified.
Amazefit Helio ring	https://www.amazfit.com	English, German, French, Italian, Protugese	Alexa built-in for voice commands, Bluetooth phone calls, and music storage capabilities​	Not DACH specific Chinese smart wearable?	Equipped with 150+ sports modes, a new BioTracker 4.0 PPG biometric sensor for advanced health monitoring including heart rate, blood oxygen levels, and stress levels, and dual-band GPS for precise location tracking. Provides comprehensive health tracking useful for everyday fitness enthusiasts and those monitoring specific health conditions​​. Menstrual tracking	Diagnosis: The app can track HR, blood oxygen and stress levels ("Get a simple and personalized health overview score with PAI Assessment System"). Get health notifications e.g. "Abnormally high or low heart rates" Treatment: none After treatmeent: contious tracking	Offers basic support through a user manual and online resources, but detailed training on the use of advanced features isn't extensively covered​	They state in the notes below: "The HUNT Fitness Study indicates that people who maintain a PAI score of 100 or higher showlower risk of hypertension, heart disease, and type-2 diabetes. HUNT Fitness Study: This study wasconducted by Professor Ulrik Wisloff of the Faculty of Medicine, Norwegian University of Science andTechnology. It lasted for more than 35 years and had more than 230,000 partici…	This wearable designed for consumer fitness and health tracking rather than clinical use. It includes features beneficial for personal health monitoring (heart rate, sleep analysis, & exercise tracking). This data can be shown to the clinician for an initial overview but it is not intended for data sharing.	No indication that it integrates directly with clinical health systems or electronic health records	No.	No.	Primarily B2C, targeting end consumers with direct sales through retail and online platforms​ 199.90$	Yes, they have a privacy policy and explicitly state that the website, app, and other Amazfit products each have a different policy. The explicitly state who processes the information that is collected: "This Privacy Notice applies to personal information collected and processed by Anhui Huami Information Technology Co., Ltd. and its affiliates(“we,” “us,” and “our”) through our website and relat…	Interoperability: yes Data sharing: Friendly to both Android and iOS users	The watch requires users to have the amazfit watch and an android smartphone or iphone. (Android 7.0 and above, iOS 12.0 and above) and the ZeppApp	No, they are not certified.
Aktiia Braclet Strap	https://aktiia.com/ch/	German French Italian English		Dach specific Swiss!!	UVP: Measures blood pressure, unlike others wearables!!! Also measure HR to better manage heart health. Users can measure the impact of lifesytle changes in diet, meditation, and excercise.	Diagnosis: It allows users to take a 24/7 hour reading of thier blood pressure and other health vitals. Sometimes hypertension is not detected during visitis at healthcare practices. This continous collection of data provides a more accurate measurement throughout ones daily activiltes. Treatment: By collecting blood pressure and heart vital data. Clinicians can take swift actions to manage detec…	Yes, they provide very detailed manuals on how to use the braclet and how to understand the readings it generates. It also stated the intended use and for poeple that can or cannot use the wearable. They even provide troubleshooting and security recommendations.	Yes, they display 5 clinical trials to demonstrade the validity of the bracelt and machine. They also provide access to published atricles and papers on the website.	By sharing the information with clniicians, they have a more detailed overview of trends and patterns from the measurement and can provide personalised treatments.	Interactive web dashboard to view patient data Track medication adherence Track efficiacy of your intervention But cannot book appoints or send prescriptions via the app.	Unlear, clinicians need to book a demo to receive more information.	They do not make any cost efficieny claims.	B2B & B2C. Revenue-generation: Aktiia braclet: CHF 240 Braclet: CHF 40	Yes, they highly value data protection and privacy. They guarantee end-to-end encryption. They are GDPR compliant.	Interoperability: The device connects with the app. Does not integrate with other apps such as Apple Health. Data sharing: Data can be shared with the clinicians.	The braclet and an iOS or Android device.	Medical Device CE, Mark Class Iia
Apple Watch	https://www.apple.com/watch/ https://www.apple.com/healthcare/apple-watch/	English, German, French, Italian, Protugese, (40+ languages in total)	Heart rate monitoring, blood oxygen levels, and electrocardiogram (ECG)	Not DACH specific	FDA approved to detect Afib in patients, allowing users to better diagnose and track heart conditions.	Diagnosis: The Afib feature won’t detect all instances of AFib, but may catch something that can provide patients with an early indication that further evaluation may be warranted. The recorded waveform, results, date, time, and any symptoms are recorded and can be exported from the Health app as a PDF to share with a clinician. If the patient notes symptoms that indicate a serious condition, the…	Yes, they provide a guide how the ECG App works: https://www.apple.com/healthcare/apple-watch/	Apple does not post research and clinical studies on thier main website, however, they are taking part in various studies including "Apple Heart and Movement" study in collaboration with the American Heart Institute and Brigham and Womens hospital. https://appleheartandmovementstudy.bwh.harvard.edu In a clinical study using a 12-lead ECG as a reference device, the ECG app demonstrated 99.3% speci…	The apps findings can be shared with the clinician as a PDF for review. This can help to make an initial diagnosis.	No, but Apple allows patients to share and connect with their health care provider. Patients can share their electronic health records (EHR) to facilitate health information. "To facilitate more informed conversations, your patients can choose to share certain data types from the Health app with their doctor at participating organizations. Clinicians can then review patient generated health data …	Unclear but they do provide means for a clinician to implement Apple Health Care in clinicis.	No proof/claims of cost-benefits They provide links to studies to prove efficiency claims: https://www.nejm.org/doi/full/10.1056/NEJMoa1901183	B2B and B2C The generate revenue via the purchase of the apple watch. Users do not have to pay extra for the app. Cost of Apple Watch Series 9 or later: CHF 400 - 700	Yes, they have a privacy policy and are transparent about the use and collection of data. They comply with GDPR and CCPA data protection rights.	Interoperability: seamless integration with other Apple products, enhancing functionality like fitness tracking with Apple Fitness+ and the convenience of receiving notifications and interacting with apps via the watch. Data sharing: Data sharing to devices other than Apple is possible as data is shared via a PDF. Health insights can be shared with clinians and family members.	The ECG app is available on Apple Watch Series 4 and later (excluding Apple Watch SE) and can generate an ECG similar to a single-lead electrocardiogram. Intended for use by people 22 years old and over.	FDA 510K, CE
Biostrap	https://biostrap.com https://www.medicaldevice-network.com/news/biostrap-wearable-heart-rate-device/?cf-view	English	Biostrap offers an end-to-end remote health monitoring solution for personalized care that helps to achieve the best health outcomes for patients. AI-driven insights	Not DACH specific	Marketed mainly to clinics and clinicians! Biostrap offers configurable biometric monitoring platform with cloud processing, customizable professional and user interfaces, AI-driven insights, and integration options. Needs that are addressed: Clinical-grade Measures: Active & Resting Heart Rate Heart Rate Variability (HRV) Interbeat Intervals Comprehensive Sleep Analysis Activity metrics Respirat…	Diagnosis: Makes a medical diagnosis to detect patient biometrics. Treatment: The data that is generated can be shared wtih the clinician in real-time to recive timely advise and treatment. Circadian Rhythm Recommendations: Biostrap provides individualized and data-driven recommendations related to optimal sleep onset and wake-up times to optimize one’s sleep and recovery (Source: https://spikeap…	Biostrap offers patients and clinicians "Demos" to demonstrate how the product works and how to use it. Biostrap also offers video-guides on the website to help the customer set up thier account and device	Yes, they provide links to articles to published and validated studies. https://biostrap.com/research/	The apps and the biostrap are created to collect data that caters to clinicans. Cliniancs are monitor patients 24/7 via a remote monitor dashboard to allow continuous health monitoring, and streamline communication between patient and clinician for early detection of irregularities.	No but, the app caters and considers the clinians workflow as data is constantly being transmitted and displayed in a simple and practical manner for the clinician. It is a "fully integrated platform developed to empower professionals & organizations to provide custom digital health solutions".	They offer demo's upon request.	While they do make claims such as "Biostrap Connect is a bespoke integration solution that empowers any company to enter the fast-growing market of wearable technology and digital health solutions, rapidly and cost-effectively", they do not provide any evidence or references to publications proviing the claim.	Primarily B2B2C but also B2B and B2C Revenue generation through purchase of the biostrap: Biostrap Kairos Evaluation Kit Regular price CHF 828.00 (for 3 straps) The following subscriptions are offered: SLEEP LAB: The most comprehensive enhanced tracking. A 30-day free trial is offered. The pricing after the trial has ended is: * 1 month for $9.99 * 6 months for $47.99 * 12 months for $83.99 MEDIT…	Yes, they explicitly mention the type of information is collected and for what purpose. Additionally, they state how they use the information. They also state that they comlpy with GDPR regulation. They mention and provide the email if users want their information to be deleted too.	Interoperability: Biostrap devices can sync their data with the Biostrap mobile app, and this data can be shared with third-party apps and services via APIs (Application Programming Interfaces) or other integrations, primarily for health data management and analysis Data sharing: Yes, the app enables data sharing for remote monitoring. Clinians can receive uptodate information and make promote di…	To collect and read the data, users need to have an iphone of Android OS - iPhone 4s, 5, 5c, 55, 6, 6+, 65, 6st, iPod 5th gen, iPad mini, iPad 3, iPad 4 and iPad air. Android - Samsung Galaxy S4, 54 Mini, S4 Active, S5, Samsung Galaxy Note II, III, 10.1; the Nexus 4, Nexus 5, Nexus 7; HTC One; Motorola Moto X, Moto G, DROID MINI, Ultra, MAXX, RAZR M, HD, HD MAXX, LG G2. All Android devices must h…	FDA 510K
CardicSense	https://www.cardiacsense.com/en/	English	"AI backed healthcare" Monitors heart conditions and vital signs	Not DACH specific Isreal	Measure a range of vitals of the users e.g. heart rate, ECG readings, Afib detection, sleep tracking, ect.. Medical wearable device cleared by FDA and CE Marked.	Diagnosis: the wearable can detect abnormalities and detect Afib. The user can send vital signs report from the mobile application to the clinician via email or text. Treatment: while the watch doesn't directly offer treatment, it facilitates early detection, which can prompt users to seek medical attention for further evaluation and treatment from healthcare professionals After treatmeent: users…	Yes, CardiacSense provides a very detailed User Manual (PDF guide provided in 11 languages) for the CS System 3 and CS System 4 watches.	Yes, they provide links to articles to clinical and validated studies. https://www.cardiacsense.com/hospitals/	The physician will get a real-time notification once the watch detects a problem. On top of that, the physician has access to all the raw data that is stored in the cloud application.	No but the watch offers a physican portal where they can easily access all the data collected by the watch (only CS4 and above) for the physician to analyse. Their solution can easily be integrated with other systems.	Unclear.	They do provide real "case examples" and patient stories but not scientifically published studies. They also provide a case example for cost efficiency: "Your practice is part of a network of private practices who are about to enter into an at-risk arrangement with a local insurer. Your network will be paid a per-member-per-month fee for those members assigned to you rather than the traditional f…	B2C Revenue generation through the purchase of the watch: £749.00	Yes, they have a privacy policy and are transparent about the use and collection of data. CardiacSense protects the user’s personal and medical information in a HIPAA and GDPR-compliant manner However, privacy policy is not easy to find on the website. Scroll to the bottom of the page-General Enquiry-Fineprint at the bottom of the page-Privacy policy	Interoperability: Yes, patients can also view thier results on the desktop dashboard and easily share the results and reports with thier clinician. Data sharing: When sharing a report with other persons (such as your physician), user’s must provide the report password to access the data. CardiacSense recommends sending the password and the data separately, using different applications (for exampl…	Apple and Android compatible.	FDA clearance, CE, ISO
Empatica Plus Wearable (Watch)	https://www.empatica.com/en-gb/embraceplus/	Engish	AI-powered remote monitoring (Empatica Monitoring Platform)	Not DACH specific US	Measures: - Ventral EDA sensor (Electrodermal activity) - Pulse rate and pluse rate variability (HRV) - Digital skin temperature - Acceleometer and Gyroscope - Sleep anaylsis - Measure changes in the sympathetic nervous system They smart wearable watch continously measures and transmits data via the Empatica cloud to the dashboard (Empatical Health Monitoring Platform) to monitor the user.	Diagnosis: It is a medical certified wearable that can detect irregularites which is immediately available to the clinician to analyse Treatment: while the watch doesn't directly offer treatment, it facilitates early detection, which can prompt users to seek medical attention for further evaluation and treatment from healthcare professionals. After treatmeent: It monitors treatment effectiveness …	Yes, they provide support for thier devices but not for patients and users. They explicitly state that the information is intended for qualitfied researchers and healthcare professionsals. https://support.empatica.com/hc/en-us/categories/9325771927197-Empatica-Health-Monitoring-Platform	They have provide links to published and clinically validated studies. "Accelerate treatment research with over 200 clinically validated and research-grade digital biomarkers that can be used as digital endpoints in your trials" https://www.empatica.com/en-gb/platform/clinical-trials/	The wearable and the platform is designed for clinicians, researchers and healthcare professionals. The device can measure over 200 digital biomarkers (6 of which are FDA cleared) and can be visualised on the dashboard. The wearable is intented for continous monitoring of the patient with real-time, raw data to optimse patient health. Data-driven insights. Easily set up multiple sites from a sing…	Yes, the whole process is seamlessly designed for clinians and healthcare professionals. Data can be easily retrieved and viewed via the Care Portal with gathers the data from the Empatica Health Cloud Platform.	Yes, all the information in the support is intendend for professionals, researchers, and healthcare providers. They provide detailed information from product detailes to set-up, troubleshooting and more for each product and platform. They also provide detailed user manuals: https://www.empatica.com/en-gb/manuals/ https://support.empatica.com/hc/en-us	With regards to the efficacy and remote monitoring system, yes, but they do not makes cost-efficiency claims and do not provide any such evidence.	B2B Revenue generation through bundling of products for professinals: 3-year bundle $ 2160 USD per device 5-year bundle $ 2700 USD per device	Yes, they have a privacy policy and are transparent about the use and collection of data. They comply with GDPR regulations. However, privacy policy is not easy to find on the website. https://www.empatica.com/en-gb/marketing-privacy-statement/	Interoperability: The data collected from the watch is shared with the phone and stored in the Empatica cloud which can be retreived via a desktop. However, it does not collect data from other devices, only Empatica devices. Data sharing: Data is stored on the cloud and can be easily retrieved. Data is not "shared" as clinicians already have access to it. The Mate App displays your rest, physical…	It only required a smartphone, and the wearable. To set up and use EmbracePlus, your device must have Bluetooth® 5.0 or higher iOS, Android, Google, Motorola, LG compatible and more https://www.empatica.com/embraceplus-compatibility/	FDA clearance, CE
Fitbit Sense	https://www.fitbit.com/global/be/products/smartwatches/sense2?sku=521BKGB	English		Not DACH specific	ECG app, sleep analysis, stress managment, activity monitor The Fitbit irregular heart rhythm notifications feature is not continuously looking for AFib. This means it cannot identify all instances of AFib, and you may not get a notification even if you have AFib. Not intended for use by people under 22 years old or with other known arrhythmias.	Diagnosis: The device is not "qualified" to give the user a diagnose but provides information to manage overall wellbeing. The ECG data, however, can serve as. preliminary information for a doctor. Note: ECG is CE marked! Treatment: None After treatmeent: Monitor health and wellbeing (ECG monitoring)	Yes, they do provide user guides for each of thier product with images and texts for easy guidance.	Yes, they do provide links to clinical studies for the ECG app and notifications. https://clinicaltrials.gov/study/NCT04380415	The data recorded by the ECG app can be shared with the doctor for a diagnosis. This can give a first overview of the users/patients measures.	No but the results can be shared with the doctor via email. They do not have an integrated platform!	No.	No.	B2C Revenue generation through the purchase of the watch: € 249,95 (it includes a 6 month premium membership)	Yes, they explicitly mention the type of information is collected and for what purpose. Additionally, they state how they use the information. They also state that they comlpy with GDPR regulation.	Interoperability: The device integrates with the Fitbit app, allowing users to view their health and fitness data, set goals, and track progress over time. Data sharing: Data can be exported as a PDF and shared via email.	Requires Android or iOS device.	CE, FDA clearance
Fourth Frontier	https://uk.fourthfrontier.com/?utm_source=Google&utm_medium=Search_CPC&utm_campaign=EU_Sales_Search_180424&gad_source=1&gclid=CjwKCAjwyJqzBhBaEiwAWDRJVA4NWm3eyznosJXVbNVeonN83AEEpppYoWV4Csv-MimO5uT38dxTCxoCYCYQAvD_BwE	English	AI enabled wellness algorithms - Receive post-activity training insights, recommendations, and weekly goals.	Not DACH specific UK	The Fourth Frontier wearables makes a 24h continours ECG recording of the user. It is worn around the chest, close to the heart, and the user does not need to sit still for 30 seconds, which is usually the case with Smartwatches and wearbles. The goal is to measure and record the users ECG while actually pushing the heart.	Diagnosis: The device is not medically "qualified" to give the user a diagnose but provides information to manage overall wellbeing and still makes a 24h ECG recording which can be shared with the clinician for a first insight into the heart health of the user. Weekly 1:1 review with experts "The Frontier X/X2 is a health and fitness tracker and not an FDA-approved medical device. The Frontier X/…	Yes, they provide a detailed user manual with images with sections for each topic. They also provide video tutorials and links to articles to understand what is being measured.	They claim to be "science-backed" but could not find any links or reseach as evidence.	The data recorded by the ECG app can be shared with the doctor for a diagnosis. This can give a first overview of the users/patients measures.	No.	No.	No.	B2C Revenue-generation through subscription plans: One time session: One time session with our health and wellness expert to understand your Frontier X/X2 Data Cost: £38 one time Frontier Heart Lite: Weekly email reports on your Frontier X/X2 data from our team of health and wellness experts Cost: £ 60/month Frontier Heart Program: 1 on 1 weekly video sessions with personalized coaching and recom…	Yes, they explicitly mention the type of information is collected and for what purpose. Additionally, they state how they use the information and the retention period. They are GDPR compliant.	Interoperability: The Frontier X2 uses Bluetooth Low Energy (BLE) technology to sync with third-party devices and provide Heart Rate data in real-time. Connects with: Data sharing: yes, the app generates a report of the collected data and can be exported and shared	Needs the wearable and a smartphone with bluetooth.	ISO, DoC
Garmin Venu 3	https://www.garmin.com/en-US/	English	Enhance overall health nd wellbeing be monitoring digital biomarkers.	Not DACH specific	Measures - HRV - Wrist based heartrate - Sleep anaylsis - Pluse OX sensor (blood oxygen) - Women's health tracking - Skin temp. - Health snapshot - Stress tracking	Diagnosis: The device is not medically "qualified" to give the user a diagnose but provides information to manage overall wellbeing. "this is not a medical device and is not intended for use in the diagnosis or monitoring of any medical condition" Treatment: none After treatment: Monitor health and wellbeing	Yes, they provide a user manual with many topics included that a user could have regarding the watch. They include images for better understand and to support the text. https://www8.garmin.com/manuals/webhelp/GUID-9CC4A873-E034-4A06-B2E0-636DCFE760EE/EN-US/GUID-0BB5B9AA-5F7D-4367-95EC-DEC82395A90F-homepage.html	Yes, they have articles and use cases of applying Garmin health. https://www.garmin.com/en-US/blog/tag/garmin-health/	The data recorded by the ECG app can be shared with the doctor for a diagnosis. This can give a first overview of the users/patients measures.	No but can provide real-time data that can be shared with a doctor to make a diagnosis.	According to Garmin, they "provide you with business solutions as well as data management solutions and integration partners" They are working on creating a Health Connected Ecosystems where patients can remotely monitor patients to create "comprehensive insights and automated precision to enhance patient care pathways"	No.	B2C Revenue generation through the purchase of the watch: $499.99	Yes, they explicitly mention the type of information is collected and for what purpose. Additionally, they state how they use the information. They specifically divided each topic into a seperate section for a better overview.	Interoperability: Yes, the watch integrates with apps for data hosting. Available to Garmin Health enterprise partners, the Garmin Health SDKs (Software Development Kit) allow for direct integration of Garmin wearables in your Android™ or iOS app. Data sharing: You can share user data between compatible devices. You can choose to share your Garmin Connect account information with another person f…	Requires Garmin Venu 3 and a smart phone: Apple iOS: iOS 15.0 or higher (compatible with iPhone and iPod Touch) Android: 7.0 Android Operating System or higher (compatible with phones and tablets)	ISO
GloryFit	https://glory-fit.com Creators: Shenzhen Ultra Easy Technology	English (Optional to choose from German, Italian, Chinese, Spanish, and French) Side note: There are many grammatical and syntax mistakes.	Measures "Fitness" & "Sleep" - Fitness = (Walking, Running, and cycling only) and calories burnt. - Keeps a sleep record (Deep sleep, Light sleep, Awake) Needs an additional wearable to measure more	Not specifically for DACH Chinese Health App but with german users too (German customer reviews)	- The app tracks steps, distance walked, and "exercise." - Gives the users a limited overview of health in terms of movement. - Sleep needs an additional wearable to track. - Do not address an "unmet need," as this can also be tracked by the Apple Health app (Apple Users)	GloryFit does not consider the whole patient journey. The app is designed to track very basic health metrics, such as height, weight, and steps.	- The app has a "help" section, but it does not address any health-related questions; it is a FAQ related to connecting devices. - If the customer wants to find out more, they need to email GloryFit services (on the website) or use the "Feeback" option on the app. - No health-related information is provided to guide the user as to what is being measured and how.	Absolutely no health-related guidance or information is provided. They state that "the app uses Apple HealthKit to measure the user's steps, walking + running distance, activity energy, height, sleep, weight, and heart rate.	No real value is being provided. A user can extract the same and more information from the Apple Health App.	No.	None.	They do not provide any efficiency claims.	GloryFit does not state how they generate revenue with this tool (also especially as they even give free wearables such as smart watches). B2C business model—the app is not designed for medical experts. However, it is possible to share the data with family and friends and via email to clinicians.	Yes, they have a privacy policy, and they are transparent about the type of data they collect: This includes: Personal information from QQ, WeChat, Facebook, Twitter accounts, cell phone numbers, email addresses, avatars, personal signatures, nicknames, genders, time zones, languages, and sports preferences. Personal body information: height, weight, gender, age WHY??? Incoming call information: …	Interoperability: - The app "allows" users to connect a tracking/measuring device. - The feature does not work with a Whoop. - Can link to the Apple Health app to collect data. - According to their website, GloryFit provides a "Free" watch/tracking device in several EU countries (Germany, Italy, and France) and the US Data sharing: - Sleep records can be shared via WhatsApp, iMessage, email	- Requires an additional bracelet to collect additional data like sleep other than (walking, distance achieved, and calories burned) No. The app does not provide data on its own; it needs a supporting device in order to provide data to the clinician. They claim a supporting device can collect data such as Sleep information, heart rate, blood oxygen saturation, weight, swimming (stroke times, stro…	No, they are not certified.
Hexoskin Smart Shirts	https://hexoskin.com/pages/about-us	English French	Monitor health metrics with a smart shirt! Hexoskin users can visualize, report, and analyse their data with the Hexoskin Connected Health Platform.	Not DACH specific Canada	Measures: Continuous Cardiac, Pulmonary, Activity & Sleep data. Continuous a 1-lead electrocardiograph reporting: ECG & Heart rate, Heart Rate Variability (HRV) for stress monitoring, effort, load and fatigue assessments), QRS events, Heart Rate Zones, Heart Rate Maximum, Resting Heart Rate, and Heart Rate Recovery Continuous respiratory ventilation with Chest and Abdominal Respiratory inductance…	Diagnosis: The device is not medically "qualified" to give the user a diagnose but provides information to manage overall wellbeing. "This product is not intended, and should not be used to investigate, diagnose, monitor, treat or prevent disease or other medical conditions or to provide information for medical or diagnostic purposes." Treatment: none After treatment: Monitor health and wellbeing	Yes, they provide support on their website, to help the user set up and configurew the smartshirt. https://support.hexoskin.com/hexoskin-support-topics	Yes, they provide links to thier published articles on PubMed. https://hexoskin.com/pages/scientific-publications	Data that is being collected can be easily viewed on the online dashboard. Clinicians can observe trends and measurements of the user to detect irregularities. Ideally used for research purposes.	No. But the results can be viewed by the clinician and can be integrated into thier workflow. They provide open source code for Hexoskin to connect to an interface.	They do not offer a "guide" as such but they do offer contact info (support@hexoskin.com) for specific questions. https://support.hexoskin.com/kb-tickets/new	No.	B2C Revenue generation through the purchase of the Smart shirt: Hexoskin Pro Kit: CHF 596 Hexoskin Proshirt: CHF 229 Hexoskin Smartshirt: CHF 183	Yes, they explicitly mention the type of information is collected and for what purpose. Additionally, they state how they use the information. They also state that they comlpy with GDPR regulation.	Interoperability: Yes, it is interoperable. Compatible with Apple Health App, Apple Watch, Wear OS Compatible with 3rd party mobile apps: Runkeeper, Runtastic, and MapMyRun. Data sharing: It suports data sharing for detailed raw and processed data visualizations. Export data in CSV, EDF, and Binary formats	iOS and Android compatible	FCC
Nuubo - wearable ECG	https://secure.nuubo.com/en-us	English Spanish Italian	Cardiac monitoring system for your heart electrocardiogram Wearable ECG strap (non-adhesive) that continously record and monitor patients that have experienced a stroke	Not DACH specific US	Continuous Monitoring: Traditional ECGs typically require a visit to a medical facility and can only capture heart activity during the visit or for a short period using a Holter monitor. Nuubo's wearable allows for long-term monitoring in a patient's normal environment, capturing data that might not be present during a short or infrequent examination. Mobility and Comfort: Unlike conventional ECG…	Diagnosis: Continuous data collection can help in the early detection of arrhythmias and other cardiac conditions that may not be detected during a routine check-up. This can potentially lead to earlier intervention and better management of the condition. 30 day monitoring!!! Treatment: continous monitoring of the diagnosis. After treatment: Can be used to measure the effectiveness of the treatme…	Yes, they have a 2-minute video guide on "How to use Nuubo". Patients recieve a written guide from the doctor with the wearble.T	Yes, they do provide links to clinical studies and evidence for the quality of the ECG wearable. They are still doing clinical trials. https://www.nuubo.com/en-us/health-professionals/scientific-evidence	The device can transmit the collected data to healthcare providers in real-time, allowing for faster response in emergencies and better-informed decision-making during regular treatment planning.	No but : Nuubo provides a new perspective on remote and wireless cardiological monitoring. It is indicated for the medium and long-term monitoring. Offering high predictability and flexibility. Additionally, clinicians can choose the type of package they want. They can either buy the monitoring equiment and train staff or they can get Nuubo to assume the costs of the monitoring equiment and creat…	Depends on the package. If the clinic wants to buy the equiment, Nuubo trains the staff for the clinic that will use the equipement.	No. They do not make cost-efficiency claims.	B2B Revenue generation through 2 package options. They do not reveal the costs of either packages!	Yes, they have a privacy policy, however, the more detailed link to the processing of personal data is only available in spanish! They also state that they comlpy with GDPR regulation.	Interoperability: The system can export data in formats compatible with other medical record systems, allowing healthcare providers to integrate cardiac monitoring data directly into a patient's electronic health record (EHR). Data sharing: Data is transmited from the wearable to the app. The data can be shared from the app to the clinician.	Infrastructure needed: - Nuubo wearble - smartphone - Nuubo adapter - Conductive Gel	ISO, CE, FDA
Oura Ring	https://ouraring.com/product/rings	English	Manage sleep, stress and heart health	Not DACH specific Finland	By incorporating a wide range of biometric sensors into a small, wearable ring, Oura offers a discreet and convenient alternative to bulkier health tracking devices like wristbands or watches. Oura measures heart rate variability, body temperature trends, cardiovascular age, cardio capacity, and resting heart rate. It also measures sleep activity and recovery. Big differentiator: they also priori…	Diagnosis: "The Oura Ring is not a medical device and is not intended to diagnose, treat, cure, monitor, or prevent medical conditions or illnesses." While they state the ring is not intended to make a diagnosis, the clinician can still refer to the healt insights generated by Oura. Treatment: None. After treatment: Can monitor health and wellbeing	Yes, they provide support in setting up the oura ring and also in installing the app with detailed instructions. https://support.ouraring.com/hc/en-us/categories/9709083519891-Get-Started	Oura has been featured in numerous clinical studies and peer-reviewed articles. https://ouraring.com/blog/oura-in-research/	The apps findings can be shared with the clinician as a PDF for review. This can help to make an initial diagnosis.	No but, it allows users to share their data with healthcare professionals or clinicians via email.	As the wearable is not specifical made with the clinician in mind, it provides a general guide for the set up of the ring, app and maintaince questions.	No.	B2C and B2B Revenue generation through purchase of the ring and membership: Oura Membership applies only to the Oura Ring Generation 3. Monthly: 5.99 € after tax Annual: 69.99 € after tax	Yes, they explicitly mention the type of information is collected and for what purpose. Additionally, they state how they use the information. They also provide the contact information of the data controller that is used for marketing purposes: Oura Health Oy Address: Elektroniikkatie 10, 90590 Oulu Finland Data Protection Officer: dataprotection@ouraring.com	Interoperability: Data sharing: Oura offers multiple options for viewing, exporting, and sharing your data. You can download your Oura data in a CSV or JSON file using Oura on the Web, or use the Share Report function to share a PDF summary of your sleep and daily movement data with trusted health providers, such as physicians, nutritionists, therapists, or trainers.	The Oura App is supported on iOS devices running Apple iOS 15 and higher, or Android devices running Android 8.0 and higher with Google Play services. The device must support Bluetooth 4.0.	DoC
Philips Mobile Cardiac Telemetry – MCOT	https://www.gobio.com/mcot/	English	MCOT is powered by SmartDetectAI algorithm.	Not Dach specific	Detects arrhythmia analysis with rate, rhythm, QRS (Quick Response System) morphology and AF using p-wave analysis	Diagnosis: The wearable can make accurate diagnosis and contiously monitors the user. Creates reports. "Proven to detect atrial fibrillation with 100% sensitivity and 100% positive predictivity in the detection of ≥30-second AF episodes—no false AF negatives or positives" Treatment: it provides clinical insights to speed up treatment processes After treatment: Monitor the effectiveness of the tre…	Yes, they provide videos to guide and inform the patient about MCOT. They also provide a PDF manual for the patch, flex and wire (same product but differetn wear options). https://www.myheartmonitor.com/device/mcot-patch/	Yes, they provide links to clinical studies and peer-reviewed clinical studies. https://www.gobio.com/clinical-evidence/	The app is continously gathering data from the device and creates detailed reports for the patient and the clinician to make quick and effective decisions regarding patient treatments.	Yes, it considers the cliniancs workflow as data is collected and reports are created fot the clinician to make timely diagnosis. (Telehealth services) Additionally, Philips provides three patient remote monitoring programs that can be introducted in the clinic: 1. TAVR 2. Stroke 3. AF Ablation https://www.gobio.com/mcot/# "MCOT makes patient enrollment and setup simple for your practice. Telehea…	The provide training and support for the specific program that the clinic chooses.	Yes, the conducted a study to show that the MCOT model for diagnosis is all in all cheaper compared to the Implantable Loop Recorder (ILR) Results: the MCOT patch arm detected 4.6 more patients with AFs compared to the ILR alone arm in a cohort of 1000 patients (209 vs 45 patients with detected AFs, respectively). Cost per patient with detected AF was significantly lower in the MCOT patch arm $29…	B2C and B2B They do not mention the price of the products.	Yes, they have a privacy policy and explicitly state the type of information being collect and the purpose.	Interoperability: connects to the mobile app, no other apps such as apple health, etc. Data sharing: Data can be easily shared as a PDF with the clinician.	Requires a smart phone (Android or iOS) with bluetooth.	HCCA, FDA 510K
POLAR Vantage V3	https://www.polar.com/ch-de	English, German, French, Italian, Protugese, more depending on location	Analyse sleep, activity, energy levels, body temperature, HR, relaxation and exercises to workout and unwind	Not DACH specific Finland	It offers detailed insights into sleep, recovery, and daily fitness activities. Measure HR, HRV and Beat-to-Beat interval	Diagnosis: The watch has an ECG sensor and can collect data that can be useful as a starting point for a clinician, even though Polar explicitly declares that it does not intended to make a medical diagnosis. "The Wrist-ECG sensor measurement feature is not intended for any medical use, diagnosis or treatment (including self-diagnosis or consultation with a doctor) and the data should not be used…	They provide a PDF guide to better understand the settings, setting up the watch, understanding the features. Example: https://support.polar.com/e_manuals/vantage-v3/polar-vantage-v3-user-manual-english/manual.pdf	Yes, they do provide links to clinical research and studies. https://www.polar.com/en/science/research-library	The data recorded by the ECG app can be shared with the doctor for a diagnosis. This can give a first overview of the users/patients measures.	No.	No.	No.	B2C Revenue generation through purchase of the watch (prices varies) - Polar Ignite 3 CHF 399.90 - Polar Vantage V3 CHF 599.90	Yes, they explicitly mention the type of information is collected and for what purpose. Additionally, they state how they use the information. They comply with GDPR regulations.	Interoperability: Connects with a smartphone and many apps (https://www.polar.com/en/compatible-apps) Data sharing: yes, it can be shared!		DoC, ISO
Qardio Heart Health/Qardio+	https://www.qardio.com https://www.qardio.com/qardioplus/	English	Measures blood pressure with the help of QardioArm device. Powered by Ai	Available in DACH region but not DACH specific	Measures blood pressure and ECG, medication tracking, environemtal facotrs and influences with the help of QardioArm device and receive detailed reports with real-time data insights and personalized feedback, enhancing overall well-being. Can share the report with clinician.	Diagnosis: It provides users with real-time data on various vital signs such as blood pressure, ECG, heart rate, and weight, empowering them to track their health proactively. Treatment: users can share the collected data with their healthcare providers for diagnosis and treatment decisions Aftertreatment: continous monitoring with clinician	No, they do not provide training or support in the app.	They do not provide any evidence or links to medical case studies or articles in the app. Only case studies on the website. https://www.qardio.com/qardiomd-case-study/ https://www.ncbi.nlm.nih.gov/pmc/articles/PMC5747597/	Added value: - Telehealth capabilties (remote monitoring of patients) - Integration with Electronic Health Record (EHR) systems - Video consultations - Livesteam ECG solution suite which provides physicians with real-time ECG readings that are not limited to 30 seconds	Yes, they consider the clinicians workflow by integrating to their EHR system, allow clinicians to swiftly monitor and communicate with patients, and easy billing with a clear overview of costs.	Unclear. Clinicians need to contact Qardio to receive more direct information.	They claim to improve cost-efficiency: "lower medical expenditures and additional reimbursement" but they do not provide any evidence. They provide links to case studies but not published, peer-reviewed articles: https://www.qardio.com/qardiomd-case-study/	B2B and B2C Subscription-based* revenue generation: CHF 10.50/Qardio + Monthly plan CHF 104/Qardio + Annual plan *Subscriptions are only available to users with iOS 15 or later, Android 2.4.7 or later	Yes, they explicitly mention the type of information is collected and for what purpose.	Interoperabilty: Yes, the system/app is interoperable. Data sharing: data that is collected can be shared with family and friends	The app needs access to biosignals (Apple Health App). Needs additional hardware such as QardioArm, and QardioArm 2.	CE, FDA
Samsung Galaxy Watch Series 6	https://www.samsung.com/us/watches/	English		Not DACH specific	Measures body compositions, sleep activity, mindfulness, cycle tracking, food and workouts Keep a medication schedule/tracker Menstrual cycle tracker: https://www.youtube.com/watch?v=V_rCSqrKGXc	Diagnosis:he watch has an ECG sensor and can collect data that can be useful as a starting point for a clinician, even though Polar explicitly declares that it does not intended to make a medical diagnosis. "The ECG Monitor App is not intended to replace traditional methods of diagnosis or treatment. The ECG app is not intended for users with known arrhythmias other than AFib or users under 22 ye…	They have a "How to use" section, where they show a step by step how the features work. (They use images and text to make it easier to follow). https://www.samsung.com/us/apps/samsung-health/#Improve_your_life	They state that the information stems from clinical research, however, they do not provide any links to the research they are referring to. "Information provided is evidence-based content licensed from Elsevier, a global leader in information and analytics."	The data recorded by the ECG app can be shared with the doctor for a diagnosis. This can give a first overview of the users/patients measures.	No.	No.	No.	B2C Revenue generation through purchase of the watch (prices varies) - Galaxy Watch6 CHF 299.99 - Galaxy Watch6 Classic CHF 399.99	Yes, they have a privacy policy and are transparent about the use and collection of data. They comply with DPF (Data Privacy Framework) in the EU, UK, & CH.	Interoperability: Samsung Health synchronizes data with Health Connect. The Health Connect application can be installed on Android mobile devices. It does not support Wear OS devices. Can sync the app and phone to Samsung Health-compatible devices, like fitness bands, smart watches, headphones, and some smart TVs. Data sharing: unclear	Samsung or Androud phone- Does not support iphone OS.	FCC
SmartCardia	https://www.smartcardia.com	English	ECG 7-Leads, detects cardian arrhythmias, live platform with dashboard for notifications	Dach specific Swiss!!	Mobile Cardiac Telemetry and Remote Patient Monitoring Detects cardiac arrhythmias	Diagnosis: The wearable can make accurate diagnosis and contiously monitors the user. If irregularities or arrythmias are detected it send a notification to the clinian. Treatment: it provides clinical diagnosis to speed up treatment processes After treatment: monitor the effectivness of the treatment	No guides or training available on the website for patients.	Yes, they provide links to the clinical studies and trials: https://www.smartcardia.com/knowledge/	The app is continously gathering data from the device and creates detailed reports for the patient and the clinician to make quick and effective decisions regarding patient treatments. Additoinally, the clinician can see ALL the data collected even the events (heart rate, HRV) before the event of arrythmias.	Smartcardia provides an integrated cloud platform for remote patient monitoring. The 7L platform features real-time view of the patient’s ECG and can deliver visual and audio alarms. It also provides automatic trigger of abnormal events with notifications to clinicians, and analysis of a comprehensive set of arrhythmias.	No guides or training available on the website for clinicians.	They make the claim "Re-usable electronic device with low cost disposable patch allows for enhanced financial efficiency in monitoring patients. Dramatically reduced time for analysis also reduces staff cost." but cannot find an article or study that proves this.	B2B2C They do not mentional the price of the product.	Yes, they have a privacy policy and are transparent about the use and collection of data. They comply with GDPR regulations.	Interoperability: Data that is collected by gehe wearable is transmitted to the cloud platform. Does not collect data from other apps such as Apple health, etc Data sharing: Data is shared via the cloud platform to the clinician's dashboard.	Smartphone, and ECG-Lead Patch	FDA Clearance and CE Class Iia approved
Wellysis S-Patch Ex	https://www.wellysis.com/index_en.php	English	AI powered processing (Analysis service - creates clinical reports) Medical grade heart monitoring and analysis solution	Not DACH specific South Korea	Detects cardiac arrythmias Measure sleep activity, stress level, posture anaylsis, fall detecttion, multi vital-sign detection (body temperature, body fat, respiratory rate, etc.) Teleconsultation	Diagnosis: The S-Patch can make accurate diagnosis and contiously monitors the user. The Analysis service provides hospitals with final analyzed data & reports for medical consultation. Treatment: the goal is arrythmia prevention, to predict early signs of arrythmias (to be released 2024 Q4) After treatment: montior the effectivess of the treatment	They only have a informational brochure but there do have a step-by-step guide showing how to set up the patch, and the app.	Yes, they provides links to clinically published studies. https://www.wellysis.com/bbs/board.php?bo_table=pub_en	Wellysis provides a physicians report: with overall statistics of test, including major arrhythmias. It displays the symptom diary recorded by the patient during the test period, along with corresponding ECG strips. It also offers HR data and strip information on abnormal waveforms and rhythms.	No but, it can be used to make timely diagnosis. --> Integration feature expected in Q4, 2024 Reports are made specifically for clinics.	No guides or training available on the website for clinicians. According to the brochure, they are working on integration of the wearable, app and dashboard for the patient to the clinic.	No.	B2B They do not mention the price of the product.	Yes, they have a provacy policy but it is not very detailed. They do state what information they collect, but they do not provide any information as to how the data is processed and for what reason. https://www.wellysis.com/en/page06.php	Interoperability: The patch connects with the app and the dashboard (PC). Data sharing: reports are shared as a PDF with the clinician.	S-Patch, smartphone (Android or iPhone) with bluetooth.	FDA 510K, CE, ISO
Whoop	https://www.whoop.com/eu/en/	English	AI-powered feature that uses your personal WHOOP data!	Not DACH specific US	WHOOP continually montiors: Live Heart Rate (HR) Respiratory Rate (RR) Heart Rate Variability (HRV) Resting Heart Rate (RHR) Blood Oxygen (exclusive to 4.0) Skin Temperature (exclusive to 4.0)	Diagnosis: The WHOOP can collect data that can be useful as a starting point for a clinician, even though IT explicitly declares that it does not intended to make a medical diagnosis. (Can observe heart rate and HRV trends) "WHOOP is NOT an FDA-approved medical device for diagnosing disease or illness. While the Health Monitor can help members keep track of their body's physiological data and mai…	Yes, the app provides videos and articles that explain all the terms such as HRV and HR, sleep metrics and they also explain why each metric was chosen. They also provide support to WHOOP basics to navigate the app better.	Yes, they provide links to clinically published studies. https://heart.bmj.com/content/99/12/882.full?sid=90e3623c-1250-4b94-928c-0a8f95c5b36b https://journals.plos.org/plosone/article?id=10.1371/journal.pone.0227709	Data that is being collected can be easily be shared to clinicians and health care providers to observe trends and measurements of the user to detect irregularities.	No indication that it integrates directly with clinical health systems or electronic health records.	No.	No.	B2C Revenue generation through the purchase of the WHOOP subscription package: Annual memebrship: € 264 24 month membership: € 444	Yes, they explicitly mention the type of information is collected and for what purpose. Additionally, they state how they use the information. They comply with GDPR and CCPA regulations. All data is deleted once the users cancels their memebership	Interoperability: Yes, it is interoperable to a certain extent, as it can sync data with several third-party apps (Apple Health, Google Fit). It also intergrates with the platform Strava (for Athletes). Data sharing: Data is exported as a PDF and can be shared via email or social media.	Smartphone: Apple: iPhone 6s and higher Android: - Google Pixel - One Plus (Update to Oxygen OS 13.1) - Samsung - Sony	DoC
Withings ScanWatch 2	https://www.withings.com/us/en/	English	AI-powered digital assistant	Not DACH specific US and France	Measures: Heart health monitoring Breathing disturbances tracking Sleep analysis Activitiy tracking	Diagnosis: ScanWatch has a medical-grade ECG and Afib. Detection system to reveal irregularities. "By recording heart rate periodically at the best time, ScanWatch sends a notification when an irregular heartbeat is detected and will then advise the user to record a medical-grade electrocardiogram. In 30 seconds, an ECG reading is ready whenever you want. Complete with a diagnosis of your sinus r…	Yes, the provide users with a guided video and text intsructions to demonstrate how measure heart rate, and record an ECG. https://www.withings.com/be/en/scanwatch#:~:text=Scan%20Monitor%20is%20a%20medical,that%20bears%20the%20CE%20mark.	Yes, they provide links to clinical studies and peer-reviewed articles. https://www.withings.com/ch/en/research	Clinician can benefits as patients can send them the readings (diagnosis) recorded by the ScanWatch to help speed up the process of care provided to the patient.	No but Withings offers an EHR/EMR Integration platform for clinicians to better monitor and care for their patients. They claim that "Withings RPM integrates with virtually every EHR platform, so you can access patient data without needing to access a different interface. Our solution integrates into your current workflow to allow seamless data synchronization, device ordering, billing and alerts…	No guides or training available on the website for clinicians. Clinics need to book a demo.	They mention that the Withings Remote Patient Monitoring System can bring in consistent revenue and reimbursment. No links to actual studies.	In the case of the watch - B2C The generate revenue via the purchase of the ScanWatch. Users do not have to pay extra for the app. ScanWatch: € 299.95	Yes, they explicitly mention the type of information is collected and for what purpose. Additionally, they state how they use the information and the retention period. We are GDPR and HIPAA (Health Insurance Portability and Accountability Act) compliant.	Interoperability: Yes, it can sync data from various apps (Apple Health, Google Fit, MyFitnessPal). Data sharing: Data collected and recorded by the watch can be shared via the app to the clinician.	Compatible with iOS and Android.	CE, ISO, FDA
